# Supplementary material for: Synthesis of Ni-Doped Tremolite Fibers to Help Clarify the Aetiology of the Cytotoxic Outcome of Asbestos
Source: Nanomaterials (Basel). 2023 Apr 7;13(8):1303. doi: 10.3390/nano13081303 (PMC10142192; doi:10.3390/nano13081303)
Supplement: Supplementary file 1 [file nanomaterials-13-01303-s001.zip]

Archive with 1 entries (1 files):
- nanomaterials-2295442-supplementary.pdf
